# Supplementary material for: Treatment with Mesenchymal Stromal Cells Overexpressing Fas-Ligand Ameliorates Acute Graft-versus-Host Disease in Mice
Source: Int J Mol Sci. 2022 Jan 4;23(1):534. doi: 10.3390/ijms23010534 (PMC8745472; doi:10.3390/ijms23010534)
Supplement: Supplementary file 1 [file ijms-23-00534-s001.zip]

Archive with 1 entries (1 files):
- ijms-1534222-supplementary.pdf
